# Supplementary material for: Gastrointestinal Parasites of Dogs in Egypt: An Update on the Prevalence in Dakahlia Governorate and a Meta-Analysis for the Published Data from the Country
Source: Animals (Basel). 2023 Jan 31;13(3):496. doi: 10.3390/ani13030496 (PMC9913534; doi:10.3390/ani13030496)
Supplement: Supplementary file 1 [file animals-13-00496-s001.zip]

Archive with 1 entries (1 files):
- animals-2073634-supplementary.pdf
